# Supplementary material for: Blast-Assisted Subsurface Characterisation Using a Novel Distributed Acoustic Sensing Setup Based on Geometric Phases
Source: Sensors (Basel). 2023 Dec 20;24(1):30. doi: 10.3390/s24010030 (PMC10780498; doi:10.3390/s24010030)
Supplement: Supplementary file 1 [file sensors-24-00030-s001.zip]

Archive with 1 entries (1 files):
- sensors-2751758-supplementary.pdf
